# Supplementary material for: Solid-State Photoluminescence of Diphenylnaphthalenes Studied by Photophysical Measurements and Crystallographic Analysis
Source: Molecules. 2024 Dec 16;29(24):5941. doi: 10.3390/molecules29245941 (PMC11677213; doi:10.3390/molecules29245941)
Supplement: Supplementary file 1 [file molecules-29-05941-s001.zip]

Archive with 1 entries (1 files):
- molecules-3298026-supplementary.pdf
